# Supplementary material for: Tailoring the Host Range of Ackermannviridae Bacteriophages through Chimeric Tailspike Proteins
Source: Viruses. 2023 Jan 19;15(2):286. doi: 10.3390/v15020286 (PMC9965104; doi:10.3390/v15020286)
Supplement: Supplementary file 1 [file viruses-15-00286-s001.zip]

Archive with 6 entries (6 files):
- Figure S1.tif
- Figure S2.tif
- Figure S3.tif
- Figure S4.tif
- Figure S5.tif
- viruses-2142404-supplementary.pdf
